# Supplementary material for: Paramagnetic and Luminescent Properties of Gd(III)/Eu(III) Ascorbate Coordination Polymers
Source: Molecules. 2025 Jun 21;30(13):2689. doi: 10.3390/molecules30132689 (PMC12251071; doi:10.3390/molecules30132689)
Supplement: Supplementary file 1 [file molecules-30-02689-s001.zip]

Archive with 1 entries (1 files):
- molecules-3699739-supplementary.pdf
